# Supplementary material for: Emotional and Physical Symptoms Following Intimate Partner Violence Victimization in the United States: Implications for Law and Public Health Policy
Source: Int J Environ Res Public Health. 2025 Dec 5;22(12):1829. doi: 10.3390/ijerph22121829 (PMC12732514; doi:10.3390/ijerph22121829)
Supplement: Supplementary file 1 [file ijerph-22-01829-s001.zip]

Archive with 1 entries (1 files):
- ijerph-3903954-supplementary.pdf
